# Supplementary material for: Antagonist of Growth Hormone-Releasing Hormone Potentiates the Antitumor Effect of Pemetrexed and Cisplatin in Pleural Mesothelioma
Source: Int J Mol Sci. 2022 Sep 24;23(19):11248. doi: 10.3390/ijms231911248 (PMC9569772; doi:10.3390/ijms231911248)
Supplement: Supplementary file 1 [file ijms-23-11248-s001.zip]

Archive with 1 entries (1 files):
- ijms-1889763-supplementary.pdf
